# Supplementary material for: Diosgenin alleviates D-galactose-induced oxidative stress in rats’ brain and liver targeting aging and apoptotic marker genes
Source: Front Mol Biosci. 2024 Feb 23;11:1303379. doi: 10.3389/fmolb.2024.1303379 (PMC10922004; doi:10.3389/fmolb.2024.1303379)
Supplement: Supplementary file 1 [file Table1.XLSX]

## Sheet: Supplementary File 1. Biologica
Chemical Name	Chemical ID	CAS RN	Disease Name	Disease ID	Inference Network	Inference Score	Reference Count
Diosgenin	D004144	512-04-9	Aberrant Crypt Foci	MESH:D058739	CTNNB1	3.88	3
Diosgenin	D004144	512-04-9	Abnormalities, Multiple	MESH:D000015	CTNNB1	3.32	1
Diosgenin	D004144	512-04-9	Abortion, Spontaneous	MESH:D000022	IL1B|IL6	4.95	1
Diosgenin	D004144	512-04-9	Acetyl-Coa Carboxylase Deficiency	MESH:C562678	ACACA	5.82	1
Diosgenin	D004144	512-04-9	Acidosis, Lactic	MESH:D000140	DNM1L	4.13	1
Diosgenin	D004144	512-04-9	Acquired Hyperostosis Syndrome	MESH:D020083	TNF	3.78	1
Diosgenin	D004144	512-04-9	Acute Coronary Syndrome	MESH:D054058	IL6|MMP9|TNF	9.97	2
Diosgenin	D004144	512-04-9	Acute Kidney Injury	MESH:D058186	BAX|IL6|NFKB1|PPARG|TNF|VEGFA	9.95	9
Diosgenin	D004144	512-04-9	Acute Lung Injury	MESH:D055371	CASP3|FAS|IL1B|IL6|PPARG|TNF	18.06	4
Diosgenin	D004144	512-04-9	Adenocarcinoma	MESH:D000230	AKT1|BCL2|CCND1|CTNNB1|ESR2|IL1B|MTOR|MYC|NFKB1|NR1I2|PPARG|PTGS2|RELA|STK11|TNF|VEGFA	52.74	16
Diosgenin	D004144	512-04-9	Adenocarcinoma Of Esophagus	MESH:C562730	PTGS2	3.84	1
Diosgenin	D004144	512-04-9	Adenocarcinoma of Lung	MESH:D000077192	MYC|STK11	5.25	3
Diosgenin	D004144	512-04-9	Adenocarcinoma, Clear Cell	MESH:D018262	BCL2	4.43	1
Diosgenin	D004144	512-04-9	Adenoma	MESH:D000236	BCL2|BCL2L1|CTNNB1	7.71	3
Diosgenin	D004144	512-04-9	Adenoma, Liver Cell	MESH:D018248	CTNNB1	3.37	1
Diosgenin	D004144	512-04-9	Adenomatous Polyposis Coli	MESH:D011125	AKT1|PTGS2	7.59	1
Diosgenin	D004144	512-04-9	Adrenal Gland Neoplasms	MESH:D000310	CTNNB1|PTGS2	8.46	2
Diosgenin	D004144	512-04-9	Adrenocortical Carcinoma	MESH:D018268	CTNNB1	3.94	1
Diosgenin	D004144	512-04-9	AIDS-related Kaposi sarcoma	MESH:C554498	BCL2	4.77	1
Diosgenin	D004144	512-04-9	Albuminuria	MESH:D000419	IL6|PTGS2|TNF	7.8	2
Diosgenin	D004144	512-04-9	Alopecia	MESH:D000505	ABCC2	3.32	1
Diosgenin	D004144	512-04-9	Alveolar Bone Loss	MESH:D016301	TNFSF11	4.82	1
Diosgenin	D004144	512-04-9	Alzheimer Disease	MESH:D000544	BAX|BCL2|CASP3|IL1B|PPARG|TNF|VEGFA	19.83	7
Diosgenin	D004144	512-04-9	Amnesia	MESH:D000647	IL6	2.39	1
Diosgenin	D004144	512-04-9	Amphetamine-Related Disorders	MESH:D019969	AKT1|RELA	5.28	2
Diosgenin	D004144	512-04-9	Amyotrophic Lateral Sclerosis	MESH:D000690	MFN1|MFN2|PTGS2	8.64	3
Diosgenin	D004144	512-04-9	Amyotrophic lateral sclerosis 1	MESH:C531617	BCL2L1|RXRA|TNF	10.93	1
Diosgenin	D004144	512-04-9	Anemia	MESH:D000740	TNF	2.17	1
Diosgenin	D004144	512-04-9	Anemia, Refractory	MESH:D000753	TNF	4.58	1
Diosgenin	D004144	512-04-9	Anemia, Sickle Cell	MESH:D000755	TNF	3.24	1
Diosgenin	D004144	512-04-9	Angina, Stable	MESH:D060050	MMP9|TNF	9.1	1
Diosgenin	D004144	512-04-9	Anorexia	MESH:D000855	IL1B|TNF	4.33	2
Diosgenin	D004144	512-04-9	Anthracosis	MESH:D055008	IL1B|TNF	9.81	1
Diosgenin	D004144	512-04-9	Antiphospholipid Syndrome	MESH:D016736	PPARG	4.21	1
Diosgenin	D004144	512-04-9	Anxiety Disorders	MESH:D001008	TNF	2.18	1
Diosgenin	D004144	512-04-9	Aortic Aneurysm	MESH:D001014	MMP9	4.03	1
Diosgenin	D004144	512-04-9	Aortic Aneurysm, Abdominal	MESH:D017544	MMP9|PTGS2	8.1	2
Diosgenin	D004144	512-04-9	Aortic Aneurysm, Thoracic	MESH:D017545	MMP2|MMP9	9.45	1
Diosgenin	D004144	512-04-9	Aortic Diseases	MESH:D001018	MMP2|MMP9	7.5	1
Diosgenin	D004144	512-04-9	Aortic Rupture	MESH:D001019	MMP2|MMP9	9.94	1
Diosgenin	D004144	512-04-9	Aortic Valve, Calcification of	MESH:C562942	AKT1	4.36	1
Diosgenin	D004144	512-04-9	Arrhythmias, Cardiac	MESH:D001145	ESR2|PTGS2	3.85	2
Diosgenin	D004144	512-04-9	Arsenic Poisoning	MESH:D020261	IL1B|TNF	5.77	1
Diosgenin	D004144	512-04-9	Arteriosclerosis	MESH:D001161	NFKBIA	3.44	1
Diosgenin	D004144	512-04-9	Arthritis, Experimental	MESH:D001169	IL1B|IL6|TNF|VEGFA	11.53	10
Diosgenin	D004144	512-04-9	Arthritis, Infectious	MESH:D001170	TNF	3.49	1
Diosgenin	D004144	512-04-9	Arthritis, Psoriatic	MESH:D015535	TNF	3.31	2
Diosgenin	D004144	512-04-9	Arthritis, Rheumatoid	MESH:D001172	ABCC2|ABCC3|BCL2A1|IL1B|IL6|MMP2|PTGS2|TNF|VEGFA	25.37	11
Diosgenin	D004144	512-04-9	Asbestosis	MESH:D001195	IL1B|TNF	8.02	2
Diosgenin	D004144	512-04-9	Asphyxia Neonatorum	MESH:D001238	PTGS2	4.15	1
Diosgenin	D004144	512-04-9	Asthma	MESH:D001249	BCL2|CCL2|IL1B|IL6|MMP9|TNF|VEGFA	18.12	15
Diosgenin	D004144	512-04-9	Asthma, Aspirin-Induced	MESH:D055963	PTGS2	3.72	2
Diosgenin	D004144	512-04-9	Asthma, Occupational	MESH:D059366	PTGS2|TNF	8.06	1
Diosgenin	D004144	512-04-9	Astrocytoma	MESH:D001254	ESR2|MMP9	7.23	2
Diosgenin	D004144	512-04-9	Atherosclerosis	MESH:D050197	ABCG5|CCL2|CYP27A1|IL6|NR1H4|PPARG|PTGS2|TNF|VEGFA	26.46	10
Diosgenin	D004144	512-04-9	Atrial Fibrillation	MESH:D001281	ESR2	2.87	1
Diosgenin	D004144	512-04-9	Atrophy	MESH:D001284	RPS6KB1	3.4	1
Diosgenin	D004144	512-04-9	Autism Spectrum Disorder	MESH:D000067877	ABCC3|CYP27A1|CYP7A1	5.72	1
Diosgenin	D004144	512-04-9	Autistic Disorder	MESH:D001321	BCL2|IL6|PTGS2	5.74	4
Diosgenin	D004144	512-04-9	Autoimmune Diseases	MESH:D001327	FAS|IL6	5.89	4
Diosgenin	D004144	512-04-9	Autoimmune Lymphoproliferative Syndrome	MESH:D056735	FAS	4.63	3
Diosgenin	D004144	512-04-9	Azoospermia	MESH:D053713	BCL2	3.77	1
Diosgenin	D004144	512-04-9	Barrett Esophagus	MESH:D001471	NR1I2|PPARG|PTGS2|RELA	18.85	4
Diosgenin	D004144	512-04-9	Berylliosis	MESH:D001607	IL6|TNF	8.97	4
Diosgenin	D004144	512-04-9	Blister	MESH:D001768	ADAM17	4.67	1
Diosgenin	D004144	512-04-9	Bone Diseases	MESH:D001847	MMP2	3.5	1
Diosgenin	D004144	512-04-9	Bone Diseases, Metabolic	MESH:D001851	CYP27A1|MMP2	7.47	2
Diosgenin	D004144	512-04-9	Bone Neoplasms	MESH:D001859	MMP2|MMP9|PTGS2	12.82	2
Diosgenin	D004144	512-04-9	Bone Resorption	MESH:D001862	TNFSF11	3.91	1
Diosgenin	D004144	512-04-9	Bowen's Disease	MESH:D001913	CCND1	4.26	1
Diosgenin	D004144	512-04-9	Bradycardia	MESH:D001919	INS1	2.75	1
Diosgenin	D004144	512-04-9	Brain Edema	MESH:D001929	MMP9|TNF	5.6	2
Diosgenin	D004144	512-04-9	Brain Injuries	MESH:D001930	CCL2|CES1|IL1B|IL6|MMP9|PTGS2|TNF|VEGFA	21.4	7
Diosgenin	D004144	512-04-9	Brain Injuries, Traumatic	MESH:D000070642	IL1B|MMP9|PTGS2|RELA|TNF	25.94	2
Diosgenin	D004144	512-04-9	Brain Ischemia	MESH:D002545	CASP3|CASP9|CCL2|IL1B|IL6|MMP9|NFKB1|NFKBIA|PTGS2|RELA|TNF	37.41	11
Diosgenin	D004144	512-04-9	Brain Neoplasms	MESH:D001932	CCND1|RELA|VEGFA	9.36	2
Diosgenin	D004144	512-04-9	Breast Neoplasms	MESH:D001943	AKT1|BAX|BCL2|BCL2A1|BIRC2|CCND1|CTNNB1|ESR2|IL1B|IL6|MMP2|MMP9|MTOR|NFKBIA|PTGS2|RELA|TNF|WNT10B	40.65	34
Diosgenin	D004144	512-04-9	Bronchial Hyperreactivity	MESH:D016535	CCL2	3.2	1
Diosgenin	D004144	512-04-9	Bronchiectasis	MESH:D001987	TNF	3.89	1
Diosgenin	D004144	512-04-9	Bronchitis, Chronic	MESH:D029481	VEGFA	3.46	1
Diosgenin	D004144	512-04-9	Bronchopulmonary Dysplasia	MESH:D001997	IL1B	3.69	1
Diosgenin	D004144	512-04-9	Burkitt Lymphoma	MESH:D002051	MYC	3.68	1
Diosgenin	D004144	512-04-9	Burns	MESH:D002056	IL1B|IL6|PTGS2|TNF	18.45	3
Diosgenin	D004144	512-04-9	Burns, Chemical	MESH:D002057	IL1B|IL6	7.81	1
Diosgenin	D004144	512-04-9	Cachexia	MESH:D002100	IL6|PTGS2|TNF	12.13	1
Diosgenin	D004144	512-04-9	Calcinosis	MESH:D002114	CASP3|CCL2|IL1B|MMP2|MMP9|NR1I2|TNF	27.29	4
Diosgenin	D004144	512-04-9	Carcinogenesis	MESH:D063646	AKT1	3.27	1
Diosgenin	D004144	512-04-9	Carcinoma	MESH:D002277	BCL2|BCL2L1|CCND1|ESR2|FABP4|MYC|PTGS2|SCARB1	21.48	8
Diosgenin	D004144	512-04-9	Carcinoma in Situ	MESH:D002278	PTGS2	4.38	2
Diosgenin	D004144	512-04-9	Carcinoma, Adenoid Cystic	MESH:D003528	CCND1	3.1	1
Diosgenin	D004144	512-04-9	Carcinoma, Basal Cell	MESH:D002280	IL6	3.28	1
Diosgenin	D004144	512-04-9	Carcinoma, Ductal	MESH:D044584	MYC	4.15	1
Diosgenin	D004144	512-04-9	Carcinoma, Ductal, Breast	MESH:D018270	PTGS2	3.55	1
Diosgenin	D004144	512-04-9	Carcinoma, Hepatocellular	MESH:D006528	ACACA|AKT1|BCL2L1|CCND1|CTNNB1|FGF19|IL6|MMP2|MMP9|MTOR|MYC|NFKBIA|NR1H4|PPARG|PTGS2|TNF	37.8	30
Diosgenin	D004144	512-04-9	Carcinoma, Merkel Cell	MESH:D015266	MYC	4.69	1
Diosgenin	D004144	512-04-9	Carcinoma, Non-Small-Cell Lung	MESH:D002289	MMP9|MTOR|MYC|VEGFA	9.57	4
Diosgenin	D004144	512-04-9	Carcinoma, Pancreatic Ductal	MESH:D021441	STK11|VEGFA	7.91	2
Diosgenin	D004144	512-04-9	Carcinoma, Renal Cell	MESH:D002292	APAF1|IL6|MTOR|PTGS2|RELA|SCARB1	17.3	6
Diosgenin	D004144	512-04-9	Carcinoma, Small Cell	MESH:D018288	MTOR	4.19	1
Diosgenin	D004144	512-04-9	Carcinoma, Squamous Cell	MESH:D002294	AKT1|CCL2|CCND1|IL6|MMP9|MYC|PTGS2|STK11|VEGFA	27.21	9
Diosgenin	D004144	512-04-9	Carcinoma, Transitional Cell	MESH:D002295	APAF1|CCND1|ESR2|PTGS2|TNF	16.22	7
Diosgenin	D004144	512-04-9	Cardiomegaly	MESH:D006332	AKT1|IL1B|MFN2|TNF	8.47	5
Diosgenin	D004144	512-04-9	Cardiomyopathies	MESH:D009202	ABCC2|AKT1|FAS|IL1B|IL6|PTGS2|TNF	16.83	7
Diosgenin	D004144	512-04-9	Cardiomyopathy, Dilated	MESH:D002311	CTNNB1|FAS	5.75	2
Diosgenin	D004144	512-04-9	Cardiomyopathy, Hypertrophic	MESH:D002312	MYC	3.34	1
Diosgenin	D004144	512-04-9	Cardiotoxicity	MESH:D066126	CCL2|FAS|IL1B|TNF	11.45	3
Diosgenin	D004144	512-04-9	Cardiovascular Diseases	MESH:D002318	CCL2|PTGS2	4.18	2
Diosgenin	D004144	512-04-9	Cardiovirus Infections	MESH:D018188	TNF	4.04	1
Diosgenin	D004144	512-04-9	Carotid Artery Diseases	MESH:D002340	CCL2	3.8	1
Diosgenin	D004144	512-04-9	Carotid Intimal Medial Thickness 1	MESH:C563733	PPARG	4.56	1
Diosgenin	D004144	512-04-9	Castleman Disease	MESH:D005871	IL6	4.71	1
Diosgenin	D004144	512-04-9	Cecal Neoplasms	MESH:D002430	CCND1|CTNNB1	10.4	1
Diosgenin	D004144	512-04-9	Cell Transformation, Neoplastic	MESH:D002471	BCL2|CCND1|CTNNB1|IL6|MMP9|MYC|NFKB1|RELA|VEGFA	23.56	18
Diosgenin	D004144	512-04-9	Cerebral Hemorrhage	MESH:D002543	BAX|BCL2|BCL2L1|CASP3|MMP2|MMP9|VEGFA	22.92	9
Diosgenin	D004144	512-04-9	Cerebral Infarction	MESH:D002544	MMP2|MMP9	6.29	1
Diosgenin	D004144	512-04-9	Ceroid lipofuscinosis, neuronal 1, infantile	MESH:C537948	FIS1|MFN1|RPS6KB1	15.62	1
Diosgenin	D004144	512-04-9	CHARCOT-MARIE-TOOTH DISEASE, AXONAL, AUTOSOMAL RECESSIVE, TYPE 2A2B	OMIM:617087	MFN2	6.11	1
Diosgenin	D004144	512-04-9	Charcot-Marie-Tooth Disease, Axonal, Type 2A2	MESH:C563757	MFN2	6.11	1
Diosgenin	D004144	512-04-9	Chemical and Drug Induced Liver Injury	MESH:D056486	ABCC2|BAX|CCL2|CTNNB1|IL1B|IL6|MAP1LC3B|MMP2|MMP9|NR1H4|NR1I2|PTGS2|TNF|VEGFA	19.83	21
Diosgenin	D004144	512-04-9	Chlamydia Infections	MESH:D002690	TNF	3.69	1
Diosgenin	D004144	512-04-9	Cholangiocarcinoma	MESH:D018281	IL6|PTGS2	6.63	2
Diosgenin	D004144	512-04-9	Cholestasis	MESH:D002779	ABCC2|ABCC3|CYP27A1|CYP3A11|CYP7A1|IL6|NR1H4|RELA|TNF	22.51	10
Diosgenin	D004144	512-04-9	Cholestasis, Extrahepatic	MESH:D001651	IL1B|IL6|MMP2|MMP9|RELA|TNF	26.23	2
Diosgenin	D004144	512-04-9	CHOLESTASIS, PROGRESSIVE FAMILIAL INTRAHEPATIC, 5	OMIM:617049	NR1H4	5.82	1
Diosgenin	D004144	512-04-9	Chondrosarcoma, Mesenchymal	MESH:D018211	BCL2	4.32	1
Diosgenin	D004144	512-04-9	Choroidal Neovascularization	MESH:D020256	VEGFA	4.69	1
Diosgenin	D004144	512-04-9	Chromosome Breakage	MESH:D019457	MYC	2.92	1
Diosgenin	D004144	512-04-9	Chronic Periodontitis	MESH:D055113	TNFSF11	5.63	1
Diosgenin	D004144	512-04-9	Chronobiology Disorders	MESH:D021081	PPARG	3.98	1
Diosgenin	D004144	512-04-9	Clear-cell metastatic renal cell carcinoma	MESH:C538445	VEGFA	4.58	1
Diosgenin	D004144	512-04-9	Cleft Lip	MESH:D002971	MYC	3.6	1
Diosgenin	D004144	512-04-9	Cleft Palate	MESH:D002972	MYC	3.21	1
Diosgenin	D004144	512-04-9	Clinical Deterioration	MESH:D000075902	CCND1|MTOR	8.8	2
Diosgenin	D004144	512-04-9	Cocaine-Related Disorders	MESH:D019970	CES1|ESR2|SCARB1	5.46	4
Diosgenin	D004144	512-04-9	Cognition Disorders	MESH:D003072	PTGS2	2.37	1
Diosgenin	D004144	512-04-9	Colitis	MESH:D003092	ADAM17|IL1B|IL6|PTGS2|RELA|TNF	18.42	4
Diosgenin	D004144	512-04-9	Colitis, Ulcerative	MESH:D003093	CASP3|IL1B|MMP9|RELA|TNF	15.64	6
Diosgenin	D004144	512-04-9	Colonic Neoplasms	MESH:D003110	BAX|BCL2|CCND1|CTNNB1|IL1B|MMP9|MTOR|MYC|NFKB1|PPARG|PTGS2|RELA|TNF|VEGFA	42.37	23
Diosgenin	D004144	512-04-9	Colorectal Neoplasms	MESH:D015179	ABCC2|ABCC3|AKT1|BAX|BCL2|CCND1|CTNNB1|ESR2|MMP2|MYC|PPARG|PTGS2|TNF	36.1	19
Diosgenin	D004144	512-04-9	Combined Immunodeficiency with Autoimmunity and Spondylometaphyseal Dysplasia	MESH:C564307	ACP5	6.16	1
Diosgenin	D004144	512-04-9	Common Variable Immunodeficiency	MESH:D017074	NFKB1	4.35	1
Diosgenin	D004144	512-04-9	Copper-Overload Cirrhosis	MESH:C566858	CASP3	3.72	1
Diosgenin	D004144	512-04-9	Corneal Neovascularization	MESH:D016510	VEGFA	4.58	1
Diosgenin	D004144	512-04-9	Coronary Artery Disease	MESH:D003324	ABCG5|ABCG8|CCL2|ESR2|PTGS2|VEGFA	17.65	8
Diosgenin	D004144	512-04-9	Coronary Disease	MESH:D003327	ABCG5|ESR2	6.13	2
Diosgenin	D004144	512-04-9	Coronary Restenosis	MESH:D023903	TNF	3.47	1
Diosgenin	D004144	512-04-9	Coronavirus Infections	MESH:D018352	CCL2	3.66	1
Diosgenin	D004144	512-04-9	COVID-19	MESH:D000086382	CCL2|IL1B|IL6|TNF	13.17	5
Diosgenin	D004144	512-04-9	COWDEN SYNDROME 6	OMIM:615109	AKT1	5.26	1
Diosgenin	D004144	512-04-9	Coxsackievirus Infections	MESH:D003384	DNM1L|IL6|TNF	13.5	2
Diosgenin	D004144	512-04-9	Craniofacial Abnormalities	MESH:D019465	APAF1|CTNNB1|MMP2	6.72	5
Diosgenin	D004144	512-04-9	Craniopharyngioma	MESH:D003397	CTNNB1	5.26	1
Diosgenin	D004144	512-04-9	Crohn Disease	MESH:D003424	CCL2|IL6|NR1H4|PPARG|RELA|TNF	22.75	3
Diosgenin	D004144	512-04-9	Cryptorchidism	MESH:D003456	BCL2L1|CASP3	7.5	1
Diosgenin	D004144	512-04-9	Cystitis	MESH:D003556	RELA	2.9	1
Diosgenin	D004144	512-04-9	Depressive Disorder	MESH:D003866	IL6|INS1|PTGS2	5.33	3
Diosgenin	D004144	512-04-9	Dermatitis, Allergic Contact	MESH:D017449	BCL2|TNF	4.04	2
Diosgenin	D004144	512-04-9	Dermatitis, Atopic	MESH:D003876	IL1B|IL6	5.35	1
Diosgenin	D004144	512-04-9	Dermatitis, Contact	MESH:D003877	BCL2|FABP4|VEGFA	7.61	1
Diosgenin	D004144	512-04-9	Dermatomyositis	MESH:D003882	IL1B|TNF	7.48	1
Diosgenin	D004144	512-04-9	Diabetes Complications	MESH:D048909	VEGFA	3.34	1
Diosgenin	D004144	512-04-9	Diabetes Mellitus	MESH:D003920	NR1I2|PPARG|PTGS2	7.67	3
Diosgenin	D004144	512-04-9	Diabetes Mellitus, Experimental	MESH:D003921	BAX|BCL2|BCL2L1|CASP3|CYP3A11|FAS|IL1B|IL6|INS1|MMP2|MMP9|PPARG|PTGS2|RELA|TNF|VEGFA	56.35	19
Diosgenin	D004144	512-04-9	Diabetes Mellitus, Type 1	MESH:D003922	IL6|TNF	6.08	2
Diosgenin	D004144	512-04-9	Diabetes Mellitus, Type 2	MESH:D003924	AKT1|BAX|BCL2|BCL2L1|CASP3|FAS|IL6|INS1|LIPC|NFKB1|PPARG|RELA|TNF	37.71	16
Diosgenin	D004144	512-04-9	Diabetic Angiopathies	MESH:D003925	CASP3|RELA	7.14	1
Diosgenin	D004144	512-04-9	Diabetic Cardiomyopathies	MESH:D058065	INS1|TNF	7.29	2
Diosgenin	D004144	512-04-9	Diabetic Nephropathies	MESH:D003928	CCL2|MFN2|PPARG|RELA|VEGFA	14.92	5
Diosgenin	D004144	512-04-9	Diabetic Neuropathies	MESH:D003929	CASP3|MMP2|MMP9	10.49	2
Diosgenin	D004144	512-04-9	Diabetic Retinopathy	MESH:D003930	CASP3|VEGFA	7.16	4
Diosgenin	D004144	512-04-9	Diarrhea	MESH:D003967	ABCC2	2.82	1
Diosgenin	D004144	512-04-9	Disease Models, Animal	MESH:D004195	AKT1|CTNNB1|FAS|IL1B|MMP9|MYC|NR1H4|TNF	17.6	10
Diosgenin	D004144	512-04-9	Disease Progression	MESH:D018450	BCL2|BIRC2|CCND1|CTNNB1|FAS|IL1B|MMP2|MMP9|MYC|RELA|TNF	33.46	12
Diosgenin	D004144	512-04-9	Drug Eruptions	MESH:D003875	RELA|TNF	4.26	1
Diosgenin	D004144	512-04-9	Drug Hypersensitivity	MESH:D004342	ABCC2|TNF	4.19	3
Diosgenin	D004144	512-04-9	Drug-Related Side Effects and Adverse Reactions	MESH:D064420	ABCC2|CCL2|IL6|PTGS2|TNF|VEGFA	9.81	7
Diosgenin	D004144	512-04-9	Duodenal Ulcer	MESH:D004381	PTGS2	3.27	1
Diosgenin	D004144	512-04-9	Dyslipidemias	MESH:D050171	ABCG5|PPARG	5.43	3
Diosgenin	D004144	512-04-9	Ectodermal Dysplasia, Anhidrotic, With T-Cell Immunodeficiency, Autosomal Dominant	MESH:C567411	NFKBIA	5.41	1
Diosgenin	D004144	512-04-9	Edema	MESH:D004487	CASP3|CASP9|IL6|PTGS2|TNF	7.81	2
Diosgenin	D004144	512-04-9	ENCEPHALOPATHY DUE TO DEFECTIVE MITOCHONDRIAL AND PEROXISOMAL FISSION 1	OMIM:614388	DNM1L	6.04	1
Diosgenin	D004144	512-04-9	Endocrine System Diseases	MESH:D004700	MTOR	4.76	1
Diosgenin	D004144	512-04-9	Endometrial Neoplasms	MESH:D016889	CCL2|CCND1|ESR2|MYC|VEGFA	16.01	4
Diosgenin	D004144	512-04-9	Endometriosis	MESH:D004715	ESR2|PTGS2	4.91	2
Diosgenin	D004144	512-04-9	Entamoebiasis	MESH:D004749	IL1B|IL6	9.65	1
Diosgenin	D004144	512-04-9	Epilepsy	MESH:D004827	AKT1	2.63	1
Diosgenin	D004144	512-04-9	Epilepsy, Temporal Lobe	MESH:D004833	VEGFA	3.48	1
Diosgenin	D004144	512-04-9	Erectile Dysfunction	MESH:D007172	BCL2|BCL2L1|VEGFA	8.05	2
Diosgenin	D004144	512-04-9	Esophageal Neoplasms	MESH:D004938	BAX|BCL2|BCL2A1|CCND1|NR1I2|PTGS2	18.92	7
Diosgenin	D004144	512-04-9	Esophageal Squamous Cell Carcinoma	MESH:D000077277	ABCC2|CCND1|PTGS2	8.94	5
Diosgenin	D004144	512-04-9	Essential Hypertension	MESH:D000075222	IL1B|TNF	6.93	1
Diosgenin	D004144	512-04-9	Exocrine Pancreatic Insufficiency	MESH:D010188	MTOR	5.31	1
Diosgenin	D004144	512-04-9	Extravasation of Diagnostic and Therapeutic Materials	MESH:D005119	NR1H4	3.55	1
Diosgenin	D004144	512-04-9	Eye Abnormalities	MESH:D005124	APAF1	3.95	1
Diosgenin	D004144	512-04-9	Fanconi Anemia	MESH:D005199	TNF	3.39	1
Diosgenin	D004144	512-04-9	Fatty Liver	MESH:D005234	AKT1|CCL2|MYC|NR1H4|NR1I2|TNF	12.5	7
Diosgenin	D004144	512-04-9	Fetal Growth Retardation	MESH:D005317	MMP2	3	1
Diosgenin	D004144	512-04-9	Fever	MESH:D005334	IL1B|IL6|PTGS2|TNF	7.67	7
Diosgenin	D004144	512-04-9	Fibromatosis, Aggressive	MESH:D018222	TNF	3.84	1
Diosgenin	D004144	512-04-9	Fibrosis	MESH:D005355	AKT1|CTNNB1|IL1B|PTGS2|TNF	11.26	5
Diosgenin	D004144	512-04-9	Focal cortical dysplasia of Taylor	MESH:C537067	MTOR	5.1	1
Diosgenin	D004144	512-04-9	Follicular Cyst	MESH:D005497	SCARB1	5.12	1
Diosgenin	D004144	512-04-9	Gallbladder Disease 4	MESH:C566936	ABCG8	6.2	1
Diosgenin	D004144	512-04-9	Gallbladder Neoplasms	MESH:D005706	BCL2	3.56	1
Diosgenin	D004144	512-04-9	Gallstones	MESH:D042882	ABCG8	4.5	1
Diosgenin	D004144	512-04-9	Gastritis, Atrophic	MESH:D005757	IL1B	4.18	1
Diosgenin	D004144	512-04-9	Gastroesophageal Reflux	MESH:D005764	PTGS2	3.46	1
Diosgenin	D004144	512-04-9	Gastrointestinal Diseases	MESH:D005767	ABCC2	2.98	1
Diosgenin	D004144	512-04-9	Genetic Predisposition to Disease	MESH:D020022	IL1B	3.07	1
Diosgenin	D004144	512-04-9	Genomic Instability	MESH:D042822	CCND1	3.59	1
Diosgenin	D004144	512-04-9	Glaucoma, Open-Angle	MESH:D005902	PTGS2	3.48	1
Diosgenin	D004144	512-04-9	Glioblastoma	MESH:D005909	IL1B|MMP2|MMP9|MTOR|MYC|VEGFA	18.46	4
Diosgenin	D004144	512-04-9	Glioma	MESH:D005910	PTGS2|TNF	4.99	2
Diosgenin	D004144	512-04-9	Gliosarcoma	MESH:D018316	VEGFA	4.28	1
Diosgenin	D004144	512-04-9	Glomerulonephritis	MESH:D005921	CCL2|FAS|IL1B|IL6|PPARG|TNF	19.46	5
Diosgenin	D004144	512-04-9	Glucose Intolerance	MESH:D018149			1
Diosgenin	D004144	512-04-9	Goiter, Nodular	MESH:D006044	IL6	4.51	1
Diosgenin	D004144	512-04-9	Gout	MESH:D006073	IL1B	3.26	1
Diosgenin	D004144	512-04-9	Graves Disease	MESH:D006111	IL6	3.32	1
Diosgenin	D004144	512-04-9	Graves Ophthalmopathy	MESH:D049970	PTGS2	4.21	1
Diosgenin	D004144	512-04-9	Hashimoto Disease	MESH:D050031	IL6	3.91	1
Diosgenin	D004144	512-04-9	Head and Neck Neoplasms	MESH:D006258	BCL2|BCL2L1|VEGFA	10.38	2
Diosgenin	D004144	512-04-9	Headache	MESH:D006261	IL6	2.2	1
Diosgenin	D004144	512-04-9	Hearing Loss	MESH:D034381	BCL2L1	3.13	1
Diosgenin	D004144	512-04-9	Heart Arrest	MESH:D006323	TNF	2.37	1
Diosgenin	D004144	512-04-9	Heart Defects, Congenital	MESH:D006330	VEGFA	2.94	1
Diosgenin	D004144	512-04-9	Heart Diseases	MESH:D006331	ABCC2|VEGFA	3.86	2
Diosgenin	D004144	512-04-9	Heart Failure	MESH:D006333	ACACA|CCL2|IL1B|IL6|PPARG|PTGS2|TNF|VEGFA	16.65	10
Diosgenin	D004144	512-04-9	Heart Valve Diseases	MESH:D006349	CASP3|CCL2|IL1B	10.75	1
Diosgenin	D004144	512-04-9	Heat Stroke	MESH:D018883	IL1B|IL6|NFKB1|RELA|TNF	22.07	2
Diosgenin	D004144	512-04-9	Hemangiosarcoma	MESH:D006394	CCND1|CTNNB1|MYC|VEGFA	15.57	2
Diosgenin	D004144	512-04-9	Hematologic Diseases	MESH:D006402	FAS	3.31	1
Diosgenin	D004144	512-04-9	Hemochromatosis	MESH:D006432	TNF	3.62	1
Diosgenin	D004144	512-04-9	Hemolytic-Uremic Syndrome	MESH:D006463	IL1B|IL6|TNF	10.47	1
Diosgenin	D004144	512-04-9	Hemorrhage	MESH:D006470	VEGFA	2.6	1
Diosgenin	D004144	512-04-9	Hepatic Encephalopathy	MESH:D006501	TNF	2.65	2
Diosgenin	D004144	512-04-9	Hepatic Insufficiency	MESH:D048550	RELA	3.28	1
Diosgenin	D004144	512-04-9	HEPATIC LIPASE DEFICIENCY	OMIM:614025	LIPC	6.13	1
Diosgenin	D004144	512-04-9	Hepatitis C	MESH:D006526	SCARB1	3.87	1
Diosgenin	D004144	512-04-9	Hepatitis, Alcoholic	MESH:D006519	TNF	3.69	1
Diosgenin	D004144	512-04-9	Hepatitis, Autoimmune	MESH:D019693	CCL2|IL6	7.29	1
Diosgenin	D004144	512-04-9	Hepatitis, Chronic	MESH:D006521	CASP3	3.05	1
Diosgenin	D004144	512-04-9	Hepatoblastoma	MESH:D018197	CTNNB1	4.26	1
Diosgenin	D004144	512-04-9	Hepatolenticular Degeneration	MESH:D006527	IL6|TNF	7.03	1
Diosgenin	D004144	512-04-9	Hepatomegaly	MESH:D006529	ABCC3|AKT1|MTOR|NR1H4|NR1I2|RELA	11.44	8
Diosgenin	D004144	512-04-9	Hereditary Motor And Sensory Neuropathy VI	MESH:C562851	MFN2	6.11	1
Diosgenin	D004144	512-04-9	Hernia, Diaphragmatic	MESH:D006548	IL6|TNF	6.63	2
Diosgenin	D004144	512-04-9	Hernias, Diaphragmatic, Congenital	MESH:D065630	CCL2	3.72	1
Diosgenin	D004144	512-04-9	HIGH DENSITY LIPOPROTEIN CHOLESTEROL LEVEL QUANTITATIVE TRAIT LOCUS 12	OMIM:612797	LIPC	6.13	1
Diosgenin	D004144	512-04-9	HIGH DENSITY LIPOPROTEIN CHOLESTEROL LEVEL QUANTITATIVE TRAIT LOCUS 6	OMIM:610762	SCARB1	5.92	1
Diosgenin	D004144	512-04-9	HIV Infections	MESH:D015658	BAX|BIRC2|CCL2|EIF4EBP1	10.63	3
Diosgenin	D004144	512-04-9	HIV Wasting Syndrome	MESH:D019247	IL1B|IL6|TNF	16.45	1
Diosgenin	D004144	512-04-9	Hodgkin Disease	MESH:D006689	CFLAR|NFKBIA	6.32	2
Diosgenin	D004144	512-04-9	Hydronephrosis	MESH:D006869	PTGS2	3.45	1
Diosgenin	D004144	512-04-9	Hyperalgesia	MESH:D006930	CCL2|IL1B|IL6|MFN2|PTGS2|TNF	11.02	17
Diosgenin	D004144	512-04-9	Hyperbilirubinemia	MESH:D006932	ABCC2|TNF	6.78	2
Diosgenin	D004144	512-04-9	Hypercalcemia	MESH:D006934	IL6|TNF|TNFSF11	9.11	2
Diosgenin	D004144	512-04-9	Hypercholesterolemia	MESH:D006937	CES1|CYP7A1	5.51	3
Diosgenin	D004144	512-04-9	Hyperemia	MESH:D006940	IL1B|LIPC|PTGS2	8.21	3
Diosgenin	D004144	512-04-9	Hyperglycemia	MESH:D006943	CCL2|IL6|INS1|PTGS2	7.78	9
Diosgenin	D004144	512-04-9	Hyperhomocysteinemia	MESH:D020138	TNF	3.2	1
Diosgenin	D004144	512-04-9	Hyperinsulinism	MESH:D006946	CCL2|TNF	5.55	1
Diosgenin	D004144	512-04-9	Hyperlipidemias	MESH:D006949	LIPC	3.65	3
Diosgenin	D004144	512-04-9	Hyperlipoproteinemia Type II	MESH:D006938	LIPC	4.43	1
Diosgenin	D004144	512-04-9	Hyperlipoproteinemias	MESH:D006951	LIPC	4.4	1
Diosgenin	D004144	512-04-9	Hyperoxaluria	MESH:D006959	CCL2|IL6|NFKB1	14.43	1
Diosgenin	D004144	512-04-9	Hyperparathyroidism	MESH:D006961	CCND1	4.12	1
Diosgenin	D004144	512-04-9	Hyperparathyroidism, Secondary	MESH:D006962	ACP5|IL6	8.7	3
Diosgenin	D004144	512-04-9	Hyperplasia	MESH:D006965	AKT1|CCND1|MMP9|PTGS2	8.5	6
Diosgenin	D004144	512-04-9	Hypersensitivity	MESH:D006967	CCL2|IL1B|IL6|TNF	10.36	3
Diosgenin	D004144	512-04-9	Hypersplenism	MESH:D006971	FAS	5.26	1
Diosgenin	D004144	512-04-9	Hypertension	MESH:D006973	BCL2|CCL2|IL1B|IL6|MMP2|MMP9|MTOR|PPARG|PTGS2|RELA|RPS6KB1|STK11|TNF	24.64	18
Diosgenin	D004144	512-04-9	Hypertension, Portal	MESH:D006975	VEGFA	3.52	1
Diosgenin	D004144	512-04-9	Hypertension, Pulmonary	MESH:D006976	CCL2|TNF	4.92	3
Diosgenin	D004144	512-04-9	Hypertriglyceridemia	MESH:D015228	AKT1	2.87	1
Diosgenin	D004144	512-04-9	Hypertrophy, Left Ventricular	MESH:D017379	CTNNB1|MTOR|MYC|RPS6KB1|STK11	15.41	3
Diosgenin	D004144	512-04-9	Hypoalbuminemia	MESH:D034141	IL6	3.42	1
Diosgenin	D004144	512-04-9	Hypoglycemia	MESH:D007003	IL1B|INS1|TNF	9.47	6
Diosgenin	D004144	512-04-9	Hypophosphatemia	MESH:D017674	NR1I2	3.78	1
Diosgenin	D004144	512-04-9	Hypotension	MESH:D007022	IL1B|IL6|TNF	4.04	4
Diosgenin	D004144	512-04-9	Hypothermia	MESH:D007035	TNF	2.35	2
Diosgenin	D004144	512-04-9	Hypoxia-Ischemia, Brain	MESH:D020925	VEGFA	3.94	1
Diosgenin	D004144	512-04-9	Idiopathic Pulmonary Fibrosis	MESH:D054990	TNF	3.29	1
Diosgenin	D004144	512-04-9	Infarction, Middle Cerebral Artery	MESH:D020244	CCL2|IL1B|IL6|MMP9	13.41	5
Diosgenin	D004144	512-04-9	Infections	MESH:D007239	TNF	2.9	1
Diosgenin	D004144	512-04-9	Infertility, Female	MESH:D007247	ESR2|NR1I2	5.94	1
Diosgenin	D004144	512-04-9	Infertility, Male	MESH:D007248	BAX|BCL2|NR1H4	7.79	2
Diosgenin	D004144	512-04-9	Inflammation	MESH:D007249	AKT1|CCL2|EIF4EBP1|IL1B|IL6|MMP2|MMP9|NR1H4|PPARG|PTGS2|TNF|VEGFA	24.49	38
Diosgenin	D004144	512-04-9	Inflammatory Bowel Diseases	MESH:D015212	IL6|PTGS2|TNF	10.48	4
Diosgenin	D004144	512-04-9	Inflammatory Breast Neoplasms	MESH:D058922	CCL2	4.28	1
Diosgenin	D004144	512-04-9	INFLAMMATORY SKIN AND BOWEL DISEASE, NEONATAL, 1	OMIM:614328	ADAM17	6.29	1
Diosgenin	D004144	512-04-9	Influenza, Human	MESH:D007251	CCL2	3.14	1
Diosgenin	D004144	512-04-9	Insulin Resistance	MESH:D007333	CCL2|INS1|LIPC|PPARG|TNF	10.93	10
Diosgenin	D004144	512-04-9	Intervertebral Disc Degeneration	MESH:D055959	TNF	3.96	1
Diosgenin	D004144	512-04-9	Intestinal Neoplasms	MESH:D007414	BAX|BCL2|CTNNB1|NR1H4	14.74	3
Diosgenin	D004144	512-04-9	Intestinal Polyposis	MESH:D044483	STK11	5.76	1
Diosgenin	D004144	512-04-9	Intestinal Polyps	MESH:D007417	CCND1|PTGS2	8.37	4
Diosgenin	D004144	512-04-9	Intracranial Arteriovenous Malformations	MESH:D002538	IL6	4.36	1
Diosgenin	D004144	512-04-9	Intrahepatic Cholestasis of Pregnancy	MESH:C535932	TNF	4.04	1
Diosgenin	D004144	512-04-9	Ischemia	MESH:D007511	BAX|IL6|PPARG	8.03	4
Diosgenin	D004144	512-04-9	Ischemic Attack, Transient	MESH:D002546	CASP9	3.29	1
Diosgenin	D004144	512-04-9	Jaundice, Chronic Idiopathic	MESH:D007566	ABCC2	5.63	2
Diosgenin	D004144	512-04-9	Jaundice, Neonatal	MESH:D007567	NR1I2	4.79	1
Diosgenin	D004144	512-04-9	Kearns-Sayre Syndrome	MESH:D007625	IL1B	4.73	1
Diosgenin	D004144	512-04-9	Keratosis palmoplantaris with esophageal cancer	MESH:C536164	RHBDF2	6.37	1
Diosgenin	D004144	512-04-9	Ketosis	MESH:D007662	INS1	4.51	1
Diosgenin	D004144	512-04-9	Kidney Diseases	MESH:D007674	FABP4|PTGS2	3.02	3
Diosgenin	D004144	512-04-9	Kidney Failure, Chronic	MESH:D007676	CCL2|IL6|NFKB1|PTGS2|RELA|SCARB1|TNF	22.97	3
Diosgenin	D004144	512-04-9	Kidney Neoplasms	MESH:D007680	CCND1|EIF4EBP1|PTGS2	8.01	3
Diosgenin	D004144	512-04-9	Lead Poisoning	MESH:D007855	MMP9	3.92	1
Diosgenin	D004144	512-04-9	Learning Disabilities	MESH:D007859	BCL2|IL1B|VEGFA	6.12	3
Diosgenin	D004144	512-04-9	Leiomyosarcoma	MESH:D007890	PTGS2	3.6	1
Diosgenin	D004144	512-04-9	Leishmaniasis	MESH:D007896	IL6|TNF	7.03	1
Diosgenin	D004144	512-04-9	Leishmaniasis, Cutaneous	MESH:D016773	CCL2|IL1B|MMP2|TNF	17.6	2
Diosgenin	D004144	512-04-9	Leishmaniasis, Visceral	MESH:D007898	IL1B|IL6|TNF	11.65	4
Diosgenin	D004144	512-04-9	Lethargy	MESH:D053609	IL1B	2.73	1
Diosgenin	D004144	512-04-9	Leukemia	MESH:D007938	BIRC2|CCND1|CFLAR	8.1	2
Diosgenin	D004144	512-04-9	Leukemia, Lymphocytic, Chronic, B-Cell	MESH:D015451	BCL2|IL6|PTGS2|TNFSF11	14.2	5
Diosgenin	D004144	512-04-9	Leukemia, Myeloid	MESH:D007951	VEGFA	3.44	1
Diosgenin	D004144	512-04-9	Leukemia, Myeloid, Acute	MESH:D015470	BCL2|EIF4EBP1|FAS|MYC	9.52	4
Diosgenin	D004144	512-04-9	Leukemia, Promyelocytic, Acute	MESH:D015473	AKT1|PPARG	5.75	2
Diosgenin	D004144	512-04-9	Leukocytosis	MESH:D007964	IL1B	3.02	1
Diosgenin	D004144	512-04-9	Leukoplakia, Oral	MESH:D007972	PTGS2	4.63	1
Diosgenin	D004144	512-04-9	Leukostasis	MESH:D018921	PPARG	4.39	1
Diosgenin	D004144	512-04-9	Lichenoid Eruptions	MESH:D017512	IL6	4.08	1
Diosgenin	D004144	512-04-9	Lipid Metabolism, Inborn Errors	MESH:D008052	ABCG5|LIPC	11.13	4
Diosgenin	D004144	512-04-9	Lipidoses	MESH:D008064	PPARG	2.94	1
Diosgenin	D004144	512-04-9	Lipodystrophy, Familial Partial	MESH:D052496	PPARG	4.33	2
Diosgenin	D004144	512-04-9	Listeriosis	MESH:D008088	TNF	3.89	1
Diosgenin	D004144	512-04-9	Lithiasis	MESH:D020347	ESR2	4.81	1
Diosgenin	D004144	512-04-9	Liver Cirrhosis	MESH:D008103	CCL2|CTNNB1|CYP27A1|IL6|MMP2|VEGFA	13.74	7
Diosgenin	D004144	512-04-9	Liver Cirrhosis, Alcoholic	MESH:D008104	BCL2|IL6|MMP2|RELA|TNF	21.93	1
Diosgenin	D004144	512-04-9	Liver Cirrhosis, Biliary	MESH:D008105	ABCC2|NFKB1|RELA	10.07	3
Diosgenin	D004144	512-04-9	Liver Cirrhosis, Experimental	MESH:D008106	ABCC2|ABCG5|ABCG8|ACP5|ADAM17|APAF1|CCL2|CYP3A11|FAS|IL1B|MMP2|MMP9|MYC|NFKBIA|PTGS2|RELA|TNF|VEGFA	40.91	11
Diosgenin	D004144	512-04-9	Liver Diseases	MESH:D008107	BCL2L1|CCL2|MMP9|NFKB1|NR1H4|TNF	13.52	5
Diosgenin	D004144	512-04-9	Liver Failure	MESH:D017093	VEGFA	3.11	1
Diosgenin	D004144	512-04-9	Liver Failure, Acute	MESH:D017114	FAS|TNF	4.73	2
Diosgenin	D004144	512-04-9	Liver Neoplasms	MESH:D008113	CCND1|CTNNB1|MYC|NR1H4|PPARG|TNF	11.79	12
Diosgenin	D004144	512-04-9	Liver Neoplasms, Experimental	MESH:D008114	BCL2|BCL2L1|CCND1|CTNNB1|FAS|IL6|MMP2|MYC|TNF	22.34	10
Diosgenin	D004144	512-04-9	Lung Diseases	MESH:D008171	PTGS2|TNF|VEGFA	7.41	3
Diosgenin	D004144	512-04-9	Lung Injury	MESH:D055370	CCL2|IL6|TNF	6.87	4
Diosgenin	D004144	512-04-9	Lung Neoplasms	MESH:D008175	AKT1|BCL2L1|CCND1|CES1|CTNNB1|FAS|IL1B|IL6|MYC|STK11|TNF	24.97	16
Diosgenin	D004144	512-04-9	Lupus Erythematosus, Systemic	MESH:D008180	IL6|PTGS2	5.36	2
Diosgenin	D004144	512-04-9	Lupus Nephritis	MESH:D008181	FAS|MMP2|MMP9	12.23	2
Diosgenin	D004144	512-04-9	Lymphatic Metastasis	MESH:D008207	MTOR	3.84	1
Diosgenin	D004144	512-04-9	Lymphoma, B-Cell	MESH:D016393	PTGS2	3.3	1
Diosgenin	D004144	512-04-9	Lymphoma, Extranodal NK-T-Cell	MESH:D054391	CFLAR	4.96	1
Diosgenin	D004144	512-04-9	Lymphoma, Follicular	MESH:D008224	BCL2	3.4	2
Diosgenin	D004144	512-04-9	Lymphoma, Large B-Cell, Diffuse	MESH:D016403	BCL2|FAS|MYC|RPS6KB1	14.24	4
Diosgenin	D004144	512-04-9	Lymphoma, Large-Cell, Anaplastic	MESH:D017728	RELA	3.98	1
Diosgenin	D004144	512-04-9	Lymphoma, Mantle-Cell	MESH:D020522	CCND1|CTNNB1|EIF4EBP1|MTOR	18.57	4
Diosgenin	D004144	512-04-9	Lymphoma, Non-Hodgkin	MESH:D008228	BCL2	2.7	2
Diosgenin	D004144	512-04-9	Lymphoma, T-Cell	MESH:D016399	AKT1|PPARG	7.19	2
Diosgenin	D004144	512-04-9	Lymphoma, T-Cell, Cutaneous	MESH:D016410	BAX|FAS	7.76	2
Diosgenin	D004144	512-04-9	Lymphomatoid Papulosis	MESH:D017731	FAS	5.05	1
Diosgenin	D004144	512-04-9	Lymphopenia	MESH:D008231	IL1B	3.19	1
Diosgenin	D004144	512-04-9	Macular Degeneration	MESH:D008268	VEGFA	3.59	1
Diosgenin	D004144	512-04-9	Macular Edema	MESH:D008269	VEGFA	3.94	1
Diosgenin	D004144	512-04-9	Malaria	MESH:D008288	TNF	2.83	1
Diosgenin	D004144	512-04-9	Malaria, Falciparum	MESH:D016778	FAS	3.74	1
Diosgenin	D004144	512-04-9	Malformations of Cortical Development	MESH:D054220	MTOR	4.04	1
Diosgenin	D004144	512-04-9	Mammary Neoplasms, Animal	MESH:D015674	CCND1|ESR2|FABP4|INS1|SCARB1	13.2	6
Diosgenin	D004144	512-04-9	Mammary Neoplasms, Experimental	MESH:D008325	CCND1|ESR2|FABP4|MMP2|MMP9|SCARB1	14.47	6
Diosgenin	D004144	512-04-9	Mandibular Diseases	MESH:D008336	MMP2	4.96	1
Diosgenin	D004144	512-04-9	Mandibuloacral dysplasia with type A lipodystrophy	MESH:C535705	MMP9	5.07	1
Diosgenin	D004144	512-04-9	Manganese Poisoning	MESH:D020149	IL1B|TNF	7.38	1
Diosgenin	D004144	512-04-9	Marfan Syndrome	MESH:D008382	MMP2|MMP9	9.32	1
Diosgenin	D004144	512-04-9	Marijuana Abuse	MESH:D002189	AKT1|SCARB1	8.96	2
Diosgenin	D004144	512-04-9	Maxillary Diseases	MESH:D008439	MMP2	4.96	1
Diosgenin	D004144	512-04-9	Medulloblastoma	MESH:D008527	CTNNB1|ESR2|MYC	10.12	4
Diosgenin	D004144	512-04-9	Melanoma	MESH:D008545	PPARG|PTGS2|TNF	5.64	9
Diosgenin	D004144	512-04-9	MELANOMA, CUTANEOUS MALIGNANT, SUSCEPTIBILITY TO, 1	OMIM:155600	STK11	5.96	1
Diosgenin	D004144	512-04-9	MELAS Syndrome	MESH:D017241	IL1B	3.52	1
Diosgenin	D004144	512-04-9	Memory Disorders	MESH:D008569	BCL2|IL1B|VEGFA	5.06	3
Diosgenin	D004144	512-04-9	Meningioma	MESH:D008579	AKT1	3.72	1
Diosgenin	D004144	512-04-9	Meningitis, Aseptic	MESH:D008582	IL6	3.16	1
Diosgenin	D004144	512-04-9	MERRF Syndrome	MESH:D017243	IL1B	4.1	1
Diosgenin	D004144	512-04-9	Mesothelioma	MESH:D008654	MTOR	3.42	1
Diosgenin	D004144	512-04-9	Mesothelioma, Malignant	MESH:D000086002	BCL2|CTNNB1|IL6|RXRA	11.9	4
Diosgenin	D004144	512-04-9	Metabolic Diseases	MESH:D008659	PPARG	3.57	1
Diosgenin	D004144	512-04-9	Metabolic Syndrome	MESH:D024821	CCL2|IL6|NR1I2	9.1	4
Diosgenin	D004144	512-04-9	Metabolism, Inborn Errors	MESH:D008661	CES1	4.37	1
Diosgenin	D004144	512-04-9	Metaphyseal Anadysplasia 2	MESH:C567771	MMP9	5.41	1
Diosgenin	D004144	512-04-9	Metaplasia	MESH:D008679	BCL2	3.31	1
Diosgenin	D004144	512-04-9	Microcephaly	MESH:D008831	DNM1L	4.05	1
Diosgenin	D004144	512-04-9	Micronuclei, Chromosome-Defective	MESH:D048629	TNF	2.24	1
Diosgenin	D004144	512-04-9	Microsatellite Instability	MESH:D053842	BAX	3.67	1
Diosgenin	D004144	512-04-9	MICROVASCULAR COMPLICATIONS OF DIABETES, SUSCEPTIBILITY TO, 1	OMIM:603933	VEGFA	5.38	1
Diosgenin	D004144	512-04-9	MIGRAINE WITH OR WITHOUT AURA, SUSCEPTIBILITY TO, 1	OMIM:157300	TNF	4.38	1
Diosgenin	D004144	512-04-9	Mitochondrial Diseases	MESH:D028361	MAP1LC3B	3.65	1
Diosgenin	D004144	512-04-9	Mitochondrial Encephalomyopathies	MESH:D017237	DNM1L	4.89	1
Diosgenin	D004144	512-04-9	Mitochondrial Myopathies	MESH:D017240	IL1B|IL6|TNF	13.12	1
Diosgenin	D004144	512-04-9	Morphine Dependence	MESH:D009021	MMP9	3.71	1
Diosgenin	D004144	512-04-9	Mouth Diseases	MESH:D009059	PTGS2	3.57	1
Diosgenin	D004144	512-04-9	Mouth Neoplasms	MESH:D009062	CCL2|PTGS2	5.82	2
Diosgenin	D004144	512-04-9	Mucositis	MESH:D052016	IL1B	2.92	1
Diosgenin	D004144	512-04-9	Multiple Myeloma	MESH:D009101	BCL2|BCL2L1|CCL2|CCND1|IL6	14.8	7
Diosgenin	D004144	512-04-9	Multiple Organ Failure	MESH:D009102	MMP9|TNF	7.16	3
Diosgenin	D004144	512-04-9	Multiple Sclerosis	MESH:D009103	IL1B	2.82	2
Diosgenin	D004144	512-04-9	Muscular Atrophy	MESH:D009133	AKT1|CTNNB1|TNF	10.07	2
Diosgenin	D004144	512-04-9	Muscular Diseases	MESH:D009135	IL1B	2.37	1
Diosgenin	D004144	512-04-9	Muscular Dystrophy, Duchenne	MESH:D020388	CCL2	3.94	1
Diosgenin	D004144	512-04-9	Myasthenia Gravis	MESH:D009157	FAS	3.58	1
Diosgenin	D004144	512-04-9	MYCOBACTERIUM TUBERCULOSIS, SUSCEPTIBILITY TO	OMIM:607948	CCL2	4.17	1
Diosgenin	D004144	512-04-9	Mycoplasma Infections	MESH:D009175	CASP3	3.81	1
Diosgenin	D004144	512-04-9	Myelodysplastic Syndromes	MESH:D009190	CFLAR|MYC	6.66	2
Diosgenin	D004144	512-04-9	Myocardial Infarction	MESH:D009203	BAX|BCL2|BCL2L1|CASP3|IL1B|IL6|MMP2|MMP9|TNF	20.72	7
Diosgenin	D004144	512-04-9	Myocardial Ischemia	MESH:D017202	CCL2|CCND1|CTNNB1|DNM1L|IL1B|IL6|NFKBIA|TNF|VEGFA	22.88	8
Diosgenin	D004144	512-04-9	Myocardial Reperfusion Injury	MESH:D015428	BAX|CASP3|CASP9|CCL2|VEGFA	13.89	4
Diosgenin	D004144	512-04-9	Myocardial Stunning	MESH:D017682	TNF	3.58	1
Diosgenin	D004144	512-04-9	Myocarditis	MESH:D009205	DNM1L|IL6|TNF	8.87	3
Diosgenin	D004144	512-04-9	Nasopharyngeal Carcinoma	MESH:D000077274	CCND1|MMP2	7.75	2
Diosgenin	D004144	512-04-9	Nasopharyngeal Neoplasms	MESH:D009303	MMP2	4.08	1
Diosgenin	D004144	512-04-9	Nausea	MESH:D009325	TNF	2.03	1
Diosgenin	D004144	512-04-9	Necrosis	MESH:D009336	BCL2|FAS|IL1B|IL6|INS1|NR1H4|TNF	10.64	11
Diosgenin	D004144	512-04-9	Neointima	MESH:D058426	MMP2|MMP9	7.98	1
Diosgenin	D004144	512-04-9	Neoplasm Invasiveness	MESH:D009361	CCL2|CTNNB1|IL1B|IL6|MMP2|MMP9|RELA|TNF	18.27	25
Diosgenin	D004144	512-04-9	Neoplasm Metastasis	MESH:D009362	CTNNB1|IL6|MMP2|MMP9|MYC|PTGS2|TNF|VEGFA	18.4	18
Diosgenin	D004144	512-04-9	Neoplasm Recurrence, Local	MESH:D009364	PTGS2|VEGFA|WNT10B	11.18	3
Diosgenin	D004144	512-04-9	Neoplasms	MESH:D009369	IL1B|MYC|PTGS2|VEGFA	7.19	4
Diosgenin	D004144	512-04-9	Neoplasms, Experimental	MESH:D009374	CCND1|CTNNB1|RELA|TNF|VEGFA	10.11	7
Diosgenin	D004144	512-04-9	Neovascularization, Pathologic	MESH:D009389	VEGFA	3.32	2
Diosgenin	D004144	512-04-9	Nephritis	MESH:D009393	FAS	3.54	1
Diosgenin	D004144	512-04-9	Nephritis, Interstitial	MESH:D009395	CCL2	2.74	1
Diosgenin	D004144	512-04-9	Nerve Degeneration	MESH:D009410	BAX|BCL2|CASP3|CTNNB1|PPARG|TNF	11.73	9
Diosgenin	D004144	512-04-9	Nervous System Diseases	MESH:D009422	ABCC2|CASP3|CASP9|PTGS2|TNF	10.8	5
Diosgenin	D004144	512-04-9	Neural Tube Defects	MESH:D009436	CCL2	2.9	1
Diosgenin	D004144	512-04-9	Neuralgia	MESH:D009437	TNF	2.61	1
Diosgenin	D004144	512-04-9	Neuroblastoma	MESH:D009447	BIRC2|IL1B|MMP9|MYC|RELA|TNF	20.79	2
Diosgenin	D004144	512-04-9	Neurodegenerative Diseases	MESH:D019636	IL6	2.63	1
Diosgenin	D004144	512-04-9	NEURODEVELOPMENTAL DISORDER WITH SPASTIC DIPLEGIA AND VISUAL DEFECTS	OMIM:615075	CTNNB1	5.61	1
Diosgenin	D004144	512-04-9	Neurodevelopmental Disorders	MESH:D065886	CTNNB1	3.32	1
Diosgenin	D004144	512-04-9	Neuroectodermal Tumors	MESH:D017599	MYC	4.35	1
Diosgenin	D004144	512-04-9	Neurogenic Inflammation	MESH:D020078	PTGS2|TNF	7.08	2
Diosgenin	D004144	512-04-9	Neuroinflammatory Diseases	MESH:D000090862	IL1B|TNF	7.89	1
Diosgenin	D004144	512-04-9	Neurotoxicity Syndromes	MESH:D020258	BCL2L1|CASP3|MTOR	6.33	3
Diosgenin	D004144	512-04-9	Neutropenia	MESH:D009503	IL1B	2.46	1
Diosgenin	D004144	512-04-9	Non-alcoholic Fatty Liver Disease	MESH:D065626	ABCC2|FAS|IL1B|NR1H4|PPARG|SCARB1|TNF	20.58	6
Diosgenin	D004144	512-04-9	No-Reflow Phenomenon	MESH:D054318	CTNNB1	4.81	1
Diosgenin	D004144	512-04-9	Nose Neoplasms	MESH:D009669	MMP2	3.63	1
Diosgenin	D004144	512-04-9	Obesity	MESH:D009765	ACP5|AKT1|CCL2|CES1|IL6|MMP9|NR1I2|PPARG|PTGS2|TNF	26.76	13
Diosgenin	D004144	512-04-9	Obstetric Labor, Premature	MESH:D007752	CCL2|IL6	7.62	3
Diosgenin	D004144	512-04-9	Ophthalmoplegia, Chronic Progressive External	MESH:D017246	IL1B	3.93	1
Diosgenin	D004144	512-04-9	Opioid-Related Disorders	MESH:D009293	CES1	4.21	1
Diosgenin	D004144	512-04-9	Optic Atrophy	MESH:D009896	DNM1L	4.39	1
Diosgenin	D004144	512-04-9	Optic atrophy 5	MESH:C537126	DNM1L	6.04	1
Diosgenin	D004144	512-04-9	Optic Atrophy, Hereditary, Leber	MESH:D029242	IL1B	3.69	1
Diosgenin	D004144	512-04-9	Oral Submucous Fibrosis	MESH:D009914	IL6|MMP2|MMP9|PTGS2|TNF	25.36	2
Diosgenin	D004144	512-04-9	Osteoarthritis	MESH:D010003	IL1B|PPARG|PTGS2	7.93	3
Diosgenin	D004144	512-04-9	Osteoarthritis, Spine	MESH:D055013	IL6|TNF	10.04	1
Diosgenin	D004144	512-04-9	Osteochondrodysplasias	MESH:D010009	BCL2|VEGFA	8.14	2
Diosgenin	D004144	512-04-9	Osteolysis	MESH:D010014	TNF|TNFSF11	8.59	2
Diosgenin	D004144	512-04-9	Osteolysis hereditary multicentric	MESH:C536051	MMP2	5.51	2
Diosgenin	D004144	512-04-9	Osteonecrosis	MESH:D010020	MMP2	4.28	1
Diosgenin	D004144	512-04-9	Osteopetrosis	MESH:D010022	TNFSF11	5.17	1
Diosgenin	D004144	512-04-9	OSTEOPETROSIS, AUTOSOMAL RECESSIVE 2	OMIM:259710	TNFSF11	5.97	1
Diosgenin	D004144	512-04-9	Osteoporosis	MESH:D010024	IL6|TNFSF11	5.29	2
Diosgenin	D004144	512-04-9	Osteoporosis, Postmenopausal	MESH:D015663	IL1B|IL6|TNF	12.48	1
Diosgenin	D004144	512-04-9	Osteosarcoma	MESH:D012516	MMP2|MYC|NR1I2|VEGFA	13.59	5
Diosgenin	D004144	512-04-9	Ovarian Cysts	MESH:D010048	NFKB1	3.62	1
Diosgenin	D004144	512-04-9	Ovarian Neoplasms	MESH:D010051	AKT1|CTNNB1|IL6|MTOR|MYC	12.42	9
Diosgenin	D004144	512-04-9	Pain	MESH:D010146	AKT1|TNF	2.9	3
Diosgenin	D004144	512-04-9	Pancreatic Carcinoma	MESH:C562463	RELA	3.94	1
Diosgenin	D004144	512-04-9	Pancreatic Neoplasms	MESH:D010190	BCL2L1|CFLAR|CTNNB1|MMP2|MMP9|MYC|NFKBIA|PPARG|PTGS2|STK11|TNF	35.37	16
Diosgenin	D004144	512-04-9	Pancreatitis	MESH:D010195	PTGS2	2.69	1
Diosgenin	D004144	512-04-9	Papilloma	MESH:D010212	CCND1|PTGS2	5.74	2
Diosgenin	D004144	512-04-9	Parkinson Disease	MESH:D010300	DNM1L|IL6|TNF	6.41	2
Diosgenin	D004144	512-04-9	Peptic Ulcer	MESH:D010437	IL1B	3.14	1
Diosgenin	D004144	512-04-9	Pericardial Effusion	MESH:D010490	PTGS2	2.99	1
Diosgenin	D004144	512-04-9	Periodontitis	MESH:D010518	MMP9	3.92	2
Diosgenin	D004144	512-04-9	Peripheral Nervous System Diseases	MESH:D010523	CASP9|IL6	4.07	2
Diosgenin	D004144	512-04-9	Peritoneal Neoplasms	MESH:D010534	CTNNB1	4.2	1
Diosgenin	D004144	512-04-9	Peutz-Jeghers Syndrome	MESH:D010580	STK11	5.76	2
Diosgenin	D004144	512-04-9	Phencyclidine Abuse	MESH:D010623	SCARB1	4.89	1
Diosgenin	D004144	512-04-9	Pilomatrixoma	MESH:D018296	CTNNB1	5.06	1
Diosgenin	D004144	512-04-9	Pituitary ACTH Hypersecretion	MESH:D047748	PPARG	4.39	1
Diosgenin	D004144	512-04-9	Placenta Diseases	MESH:D010922	TNF	3.29	1
Diosgenin	D004144	512-04-9	Plaque, Atherosclerotic	MESH:D058226	NR1H4|NR1I2	6.86	2
Diosgenin	D004144	512-04-9	Pleural Diseases	MESH:D010995	CCL2|IL6	8.48	2
Diosgenin	D004144	512-04-9	Pleural Effusion	MESH:D010996	TNF	3.06	1
Diosgenin	D004144	512-04-9	Pleurisy	MESH:D010998	IL1B|IL6|TNF	12.89	2
Diosgenin	D004144	512-04-9	Pneumonia	MESH:D011014	CCL2|IL1B|IL6|TNF	9.36	3
Diosgenin	D004144	512-04-9	Polycystic Kidney, Autosomal Dominant	MESH:D016891	MYC|PPARG	9.92	2
Diosgenin	D004144	512-04-9	Polycystic Ovary Syndrome	MESH:D011085	BAX|BCL2	4.81	1
Diosgenin	D004144	512-04-9	Polymyositis	MESH:D017285	IL1B|IL6|TNF	12.29	1
Diosgenin	D004144	512-04-9	Precancerous Conditions	MESH:D011230	AKT1|CCND1|EIF4EBP1|IL6|PTGS2|VEGFA	14.89	4
Diosgenin	D004144	512-04-9	Precursor Cell Lymphoblastic Leukemia-Lymphoma	MESH:D054198	BAX	2.71	1
Diosgenin	D004144	512-04-9	Precursor T-Cell Lymphoblastic Leukemia-Lymphoma	MESH:D054218	BCL2|MTOR	6.83	2
Diosgenin	D004144	512-04-9	Pre-Eclampsia	MESH:D011225	PPARG	3.26	1
Diosgenin	D004144	512-04-9	Pregnancy Complications, Cardiovascular	MESH:D011249	FAS|IL6|TNF	15.25	1
Diosgenin	D004144	512-04-9	Premature Birth	MESH:D047928	IL6|MMP9|PTGS2|TNF	13.06	3
Diosgenin	D004144	512-04-9	Prostate cancer, familial	MESH:C537243	BCL2	3.1	1
Diosgenin	D004144	512-04-9	Prostatic Intraepithelial Neoplasia	MESH:D019048	ESR2	4.02	1
Diosgenin	D004144	512-04-9	Prostatic Neoplasms	MESH:D011471	ABCG5|AKT1|BAX|BCL2|CASP9|CCND1|CTNNB1|ESR2|IL6|MMP9|MTOR|MYC|PTGS2|RXRA|VEGFA|WNT10B	36.08	35
Diosgenin	D004144	512-04-9	Proteinuria	MESH:D011507	FAS|PTGS2|VEGFA	5.86	4
Diosgenin	D004144	512-04-9	Proteus Syndrome	MESH:D016715	AKT1	4.91	1
Diosgenin	D004144	512-04-9	Psoriasis	MESH:D011565	IL1B|IL6|NFKBIA|PPARG|TNF|VEGFA	19.5	5
Diosgenin	D004144	512-04-9	Psychoses, Substance-Induced	MESH:D011605	AKT1	2.67	1
Diosgenin	D004144	512-04-9	Puberty, Precocious	MESH:D011629	PTGS2	3.37	1
Diosgenin	D004144	512-04-9	Pulmonary Disease, Chronic Obstructive	MESH:D029424	CCL2|IL6|MMP9|TNF	12.47	7
Diosgenin	D004144	512-04-9	Pulmonary Edema	MESH:D011654	TNF	2.31	2
Diosgenin	D004144	512-04-9	Pulmonary Emphysema	MESH:D011656	MMP2|MMP9|TNF	13.35	1
Diosgenin	D004144	512-04-9	Pulmonary Fibrosis	MESH:D011658	CCL2|IL1B|IL6|MMP2|MMP9|MTOR|TNF	18.92	10
Diosgenin	D004144	512-04-9	Pyogenic arthritis, pyoderma gangrenosum, and acne	MESH:C536253	IL1B	4.73	1
Diosgenin	D004144	512-04-9	Radiation Injuries, Experimental	MESH:D011833	IL1B|TNF	7.82	1
Diosgenin	D004144	512-04-9	Recurrence	MESH:D012008	CTNNB1	3.41	1
Diosgenin	D004144	512-04-9	Reflex, Abnormal	MESH:D012021	INS1	3.27	1
Diosgenin	D004144	512-04-9	Renal Insufficiency	MESH:D051437	PPARG	2.56	1
Diosgenin	D004144	512-04-9	Reperfusion Injury	MESH:D015427	BCL2|CASP3|CCL2|IL1B|IL6|MMP9|PPARG|PTGS2|RELA|TNF	30.7	24
Diosgenin	D004144	512-04-9	Respiratory Distress Syndrome	MESH:D012128	CCL2	2.96	1
Diosgenin	D004144	512-04-9	Respiratory Hypersensitivity	MESH:D012130	IL6|TNF|VEGFA	9.55	2
Diosgenin	D004144	512-04-9	Respiratory Tract Diseases	MESH:D012140	TNF	2.84	1
Diosgenin	D004144	512-04-9	Retinal Degeneration	MESH:D012162	BCL2|CCL2	6.88	2
Diosgenin	D004144	512-04-9	Retinal Detachment	MESH:D012163	APAF1|CASP3|CASP9	14.11	1
Diosgenin	D004144	512-04-9	Retinal Diseases	MESH:D012164	MMP9|TNF|VEGFA	9.05	2
Diosgenin	D004144	512-04-9	Retinal Vein Occlusion	MESH:D012170	VEGFA	3.76	1
Diosgenin	D004144	512-04-9	Rhabdomyosarcoma	MESH:D012208	VEGFA	3.54	1
Diosgenin	D004144	512-04-9	Rheumatoid Arthritis, Systemic Juvenile	MESH:C565798	IL6	4.71	1
Diosgenin	D004144	512-04-9	Rhinitis, Allergic	MESH:D065631	PTGS2	3.15	1
Diosgenin	D004144	512-04-9	Salivary Gland Neoplasms	MESH:D012468	CCND1	3.41	1
Diosgenin	D004144	512-04-9	Sarcoma	MESH:D012509	TNF	2.84	4
Diosgenin	D004144	512-04-9	Sarcoma, Kaposi	MESH:D012514	IL6	3.91	1
Diosgenin	D004144	512-04-9	Sarcoma, Synovial	MESH:D013584	BCL2	3.81	1
Diosgenin	D004144	512-04-9	Schizophrenia	MESH:D012559	AKT1|CCL2|IL1B|IL6|MTOR|TNF	14.67	9
Diosgenin	D004144	512-04-9	Sciatic Neuropathy	MESH:D020426	RXRA	4.39	1
Diosgenin	D004144	512-04-9	Scleroderma, Localized	MESH:D012594	TNF	3.39	1
Diosgenin	D004144	512-04-9	Seizures	MESH:D012640	ABCC2|IL1B|IL6|INS1|PTGS2	5.41	7
Diosgenin	D004144	512-04-9	Sepsis	MESH:D018805	CASP3|IL1B|IL6|MMP9|TNF	15.11	5
Diosgenin	D004144	512-04-9	Severe Acute Respiratory Syndrome	MESH:D045169	CCL2|RELA	7.44	2
Diosgenin	D004144	512-04-9	Shock, Hemorrhagic	MESH:D012771	IL6|TNF	7.95	1
Diosgenin	D004144	512-04-9	Shock, Septic	MESH:D012772	TNF	2.81	1
Diosgenin	D004144	512-04-9	Silicosis	MESH:D012829	CCL2|IL1B	8.57	2
Diosgenin	D004144	512-04-9	Sitosterolemia	MESH:C537345	ABCG5|ABCG8	11.91	3
Diosgenin	D004144	512-04-9	Skin Abnormalities	MESH:D012868	APAF1	4.27	1
Diosgenin	D004144	512-04-9	Skin Diseases	MESH:D012871	IL1B|IL6|PTGS2|TNF	9.64	3
Diosgenin	D004144	512-04-9	Skin Neoplasms	MESH:D012878	AKT1|MMP9|PTGS2|RELA	9.78	6
Diosgenin	D004144	512-04-9	Sleep Wake Disorders	MESH:D012893	IL1B	2.71	1
Diosgenin	D004144	512-04-9	Soft Tissue Neoplasms	MESH:D012983	BCL2|TNF	8.87	3
Diosgenin	D004144	512-04-9	Spinal Cord Compression	MESH:D013117	CCL2|TNF	8.52	1
Diosgenin	D004144	512-04-9	Spinal Cord Injuries	MESH:D013119	CASP3|MAP1LC3B|VEGFA	10.7	3
Diosgenin	D004144	512-04-9	Spinal Dysraphism	MESH:D016135	CCL2	3.51	1
Diosgenin	D004144	512-04-9	Splenomegaly	MESH:D013163	FAS	3.29	1
Diosgenin	D004144	512-04-9	Split-Hand-Foot Malformation 6	MESH:C567616	WNT10B	6.46	1
Diosgenin	D004144	512-04-9	Spondyloenchondrodysplasia	MESH:C535782	ACP5	6.16	2
Diosgenin	D004144	512-04-9	Squamous Cell Carcinoma of Head and Neck	MESH:D000077195	ABCC2|AKT1|CCND1|CTNNB1|PTGS2	18.41	6
Diosgenin	D004144	512-04-9	Starvation	MESH:D013217	MAP1LC3B	4.62	1
Diosgenin	D004144	512-04-9	Status Epilepticus	MESH:D013226	ABCC2|CASP3|CCL2|PTGS2|TNF|VEGFA	15.59	8
Diosgenin	D004144	512-04-9	Stevens-Johnson Syndrome	MESH:D013262	CTNNB1	2.88	1
Diosgenin	D004144	512-04-9	Stomach Neoplasms	MESH:D013274	BCL2L1|BIRC2|CCND1|IL1B|IL6|MYC|PPARG|PTGS2|RELA|TNF	24.51	18
Diosgenin	D004144	512-04-9	Stomach Ulcer	MESH:D013276	IL1B|MMP9|PTGS2|TNF|VEGFA	13.29	8
Diosgenin	D004144	512-04-9	Stroke	MESH:D020521	IL1B|IL6|PTGS2|TNF	10.07	3
Diosgenin	D004144	512-04-9	Subarachnoid Hemorrhage	MESH:D013345	CASP3|IL1B|IL6|MMP9|PPARG|RELA|TNF	28.66	3
Diosgenin	D004144	512-04-9	Substance Withdrawal Syndrome	MESH:D013375	MMP9	2.56	1
Diosgenin	D004144	512-04-9	Tachycardia	MESH:D013610	TNF	2.11	1
Diosgenin	D004144	512-04-9	Taste Disorders	MESH:D013651	FAS	3.61	1
Diosgenin	D004144	512-04-9	Testicular Germ Cell Tumor	MESH:C563236	MMP2|STK11	9.19	2
Diosgenin	D004144	512-04-9	Thrombosis	MESH:D013927	PTGS2|TNF	4.25	2
Diosgenin	D004144	512-04-9	Thrombotic Microangiopathies	MESH:D057049	VEGFA	4.07	1
Diosgenin	D004144	512-04-9	Thyroid cancer, follicular	MESH:C572845	PPARG	3.95	1
Diosgenin	D004144	512-04-9	Thyroid Diseases	MESH:D013959	CCL2	3.2	1
Diosgenin	D004144	512-04-9	Thyroid Neoplasms	MESH:D013964	CCL2|CCND1|CTNNB1|IL1B|IL6|PPARG|PTGS2|RXRA|TNF	32.22	5
Diosgenin	D004144	512-04-9	Tobacco Use Disorder	MESH:D014029	IL6	3.11	1
Diosgenin	D004144	512-04-9	Tongue Neoplasms	MESH:D014062	PTGS2	3.51	2
Diosgenin	D004144	512-04-9	TOOTH AGENESIS, SELECTIVE, 8	OMIM:617073	WNT10B	6.46	1
Diosgenin	D004144	512-04-9	Trigeminal Neuralgia	MESH:D014277	IL1B|TNF	7.76	1
Diosgenin	D004144	512-04-9	Triple Negative Breast Neoplasms	MESH:D064726	CCL2	3.49	1
Diosgenin	D004144	512-04-9	Tuberculosis, Pulmonary	MESH:D014397	CCL2	3.7	2
Diosgenin	D004144	512-04-9	Ureteral Obstruction	MESH:D014517	CCL2|RELA	7.12	1
Diosgenin	D004144	512-04-9	Urinary Bladder Neck Obstruction	MESH:D001748	PTGS2	4.38	1
Diosgenin	D004144	512-04-9	Urinary Bladder Neoplasms	MESH:D001749	AKT1|BCL2|CCND1|ESR2|FAS|MMP2|MMP9|MTOR|MYC|PTGS2|TNF	30.59	13
Diosgenin	D004144	512-04-9	Urologic Neoplasms	MESH:D014571	CCND1|VEGFA	7.86	2
Diosgenin	D004144	512-04-9	Urticaria	MESH:D014581	IL1B|TNF	4.34	3
Diosgenin	D004144	512-04-9	Uterine Cervical Neoplasms	MESH:D002583	CCND1|CTNNB1|MTOR|MYC|VEGFA	17.98	3
Diosgenin	D004144	512-04-9	Vascular Calcification	MESH:D061205	CTNNB1	4.23	1
Diosgenin	D004144	512-04-9	Vascular Diseases	MESH:D014652	TNF	2.51	1
Diosgenin	D004144	512-04-9	Vascular System Injuries	MESH:D057772	TNF	3.26	1
Diosgenin	D004144	512-04-9	Vasculitis	MESH:D014657	NFKBIA	3.12	1
Diosgenin	D004144	512-04-9	Venous Thromboembolism	MESH:D054556	TNF	2.96	1
Diosgenin	D004144	512-04-9	Ventricular Dysfunction	MESH:D018754	TNF	2.82	1
Diosgenin	D004144	512-04-9	Ventricular Dysfunction, Left	MESH:D018487	CTNNB1|FAS|IL6|INS1	9.35	4
Diosgenin	D004144	512-04-9	Ventricular Remodeling	MESH:D020257	CTNNB1|FIS1|MFN2	10.6	2
Diosgenin	D004144	512-04-9	Vitiligo	MESH:D014820	TNF	3.26	1
Diosgenin	D004144	512-04-9	von Hippel-Lindau Disease	MESH:D006623	CCND1	5.01	1
Diosgenin	D004144	512-04-9	Weight Gain	MESH:D015430	MEST|MMP2|TNF	5.5	5
Diosgenin	D004144	512-04-9	Weight Loss	MESH:D015431	INS1	2.69	3
Diosgenin	D004144	512-04-9	Wilms Tumor	MESH:D009396	CTNNB1	3.67	2
Diosgenin	D004144	512-04-9	Wounds and Injuries	MESH:D014947	IL6|TNF	6.72	1
Diosgenin	D004144	512-04-9	Xanthomatosis	MESH:D014973	ABCG5	5.2	1
Diosgenin	D004144	512-04-9	Xanthomatosis, Cerebrotendinous	MESH:D019294	CYP27A1	6.08	5
